# Supplementary material for: Design and Synthesis of Novel HIV-1 NNRTIs with Bicyclic Cores and with Improved Physicochemical Properties
Source: J Med Chem. 2023 Jan 18;66(3):1761–77. doi: 10.1021/acs.jmedchem.2c01574 (PMC10017027; doi:10.1021/acs.jmedchem.2c01574)
Supplement: Supplementary file 2 — jm2c01574_si_002.csv [file jm2c01574_si_002.csv]

Compound	SMILES	EC50-MT4WT (nM)	CC50-MT4WT (nM)	HXB2 (nM)	K103N (nM) (FC)	Y181C (nM) (FC)	PBS sol (uM)	HCl sol (uM)	Papp (10-6 cm/s)	HLM CL (L/h/kg)
1	CC1=CC(C#N)=CC(C)=C1N2C3=C(NC2=O)C=NC(NC4=CC=C(C#N)C=C4)=N3	62.3	43.7	73.7	229.7 (3.1)	241.2 (3.3)	6.6	73.2	4.9	0.53
2	CC1=CC(/C=C/C#N)=CC(C)=C1N2C3=C(NC2=O)C=NC(NC4=CC=C(C#N)C=C4)=N3	2.5	23.3	2.2	4.5 (2.0)	10.6 (4.8)	10.4	61.2	5.6	1.0
3	CC1=CC(C#N)=CC(C)=C1N(C2)C3=C(NC2=O)C=NC(NC4=CC=C(C#N)C=C4)=N3	8.6	>50.0	8.1	45.2 (5.6)	30.2 (3.7)	2.3	>100	4.1	1.1
4	CC1=CC(/C=C/C#N)=CC(C)=C1N(C2)C3=C(NC2=O)C=NC(NC4=CC=C(C#N)C=C4)=N3	2.7	42.4	2.4	2.8 (1.2)	4.9 (2.0)	1.8	6.5	4.2	0.98
5	CC1=CC(C#N)=CC(C)=C1N(C2=C(N3)C=NC(NC4=CC=C(C#N)C=C4)=N2)CCC3=O	43.4	>50.0	29.4	70.7 (2.4)	198.1 (6.7)	1.4	87.3	3.5	0.93
6	CC1=CC(/C=C/C#N)=CC(C)=C1N2C3=C(NC(CC2)=O)C=NC(NC4=CC=C(C#N)C=C4)=N3	3.0	25.8	2.8	4.8 (1.7)	18.3 (6.5)	2.3	63.3	3.1	0.72
7	CC1=CC(C#N)=CC(C)=C1N	n.d.	n.d.	n.d.	n.d.	n.d.	n.d.	n.d.	n.d.	n.d.
8	ClC1=C([N+]([O-])=O)C=NC(Cl)=N1	n.d.	n.d.	n.d.	n.d.	n.d.	n.d.	n.d.	n.d.	n.d.
9	ClC1=CC(NC2=C(C)C=C(C#N)C=C2C)=C([N+]([O-])=O)C=N1	n.d.	n.d.	n.d.	n.d.	n.d.	n.d.	n.d.	n.d.	n.d.
10	ClC1=NC(N(CC(OCC)=O)C2=C(C)C=C(C#N)C=C2C)=C([N+]([O-])=O)C=N1	n.d.	n.d.	n.d.	n.d.	n.d.	n.d.	n.d.	n.d.	n.d.
11	CC1=CC(C#N)=CC(C)=C1N(CC(OCC)=O)C2=C([N+]([O-])=O)C=NC(NC3=CC=C(C#N)C=C3)=N2	n.d.	n.d.	n.d.	n.d.	n.d.	n.d.	n.d.	n.d.	n.d.
12	CC1=CC(Br)=CC(C)=C1N	n.d.	n.d.	n.d.	n.d.	n.d.	n.d.	n.d.	n.d.	n.d.
13	CC1=CC(Br)=CC(C)=C1N(CC(OCC)=O)C2=C([N+]([O-])=O)C=NC(Cl)=N2	n.d.	n.d.	n.d.	n.d.	n.d.	n.d.	n.d.	n.d.	n.d.
14	CC1=CC(Br)=CC(C)=C1N(C2)C3=C(NC2=O)C=NC(NC4=CC=C(C#N)C=C4)=N3	n.d.	n.d.	n.d.	n.d.	n.d.	n.d.	n.d.	n.d.	n.d.
15	CC1=CC(C#N)=CC(C)=C1NC2=C([N+]([O-])=O)C=NC(NC3=CC=C(C#N)C=C3)=N2	n.d.	n.d.	n.d.	n.d.	n.d.	n.d.	n.d.	n.d.	n.d.
16	NC1=C(NC2=C(C)C=C(C#N)C=C2C)N=C(NC3=CC=C(C#N)C=C3)N=C1	n.d.	n.d.	n.d.	n.d.	n.d.	n.d.	n.d.	n.d.	n.d.
17	CC1=CC(Br)=CC(C)=C1NCCC(OCC)=O	n.d.	n.d.	n.d.	n.d.	n.d.	n.d.	n.d.	n.d.	n.d.
18	ClC1=NC(N(CCC(OCC)=O)C2=C(C)C=C(Br)C=C2C)=C([N+]([O-])=O)C=N1	n.d.	n.d.	n.d.	n.d.	n.d.	n.d.	n.d.	n.d.	n.d.
19	CC1=CC(Br)=CC(C)=C1N(C2=C([N+]([O-])=O)C=NC(NC3=CC=C(C#N)C=C3)=N2)CCC(OCC)=O	n.d.	n.d.	n.d.	n.d.	n.d.	n.d.	n.d.	n.d.	n.d.
20	CC1=CC(CO[Si](C(C)C)(C(C)C)C(C)C)=CC(C)=C1N	n.d.	n.d.	n.d.	n.d.	n.d.	n.d.	n.d.	n.d.	n.d.
21	CC1=CC(Br)=CC(C)=C1/N=C/N(C)C	n.d.	n.d.	n.d.	n.d.	n.d.	n.d.	n.d.	n.d.	n.d.
22	CC1=CC(C=O)=CC(C)=C1/N=C/N(C)C	n.d.	n.d.	n.d.	n.d.	n.d.	n.d.	n.d.	n.d.	n.d.
23	CC1=CC(CO)=CC(C)=C1/N=C/N(C)C	n.d.	n.d.	n.d.	n.d.	n.d.	n.d.	n.d.	n.d.	n.d.
24	CC1=CC(CO)=CC(C)=C1N	n.d.	n.d.	n.d.	n.d.	n.d.	n.d.	n.d.	n.d.	n.d.
25	ClC1=NC(NC2=C(C)C=C(CO[Si](C(C)C)(C(C)C)C(C)C)C=C2C)=C([N+]([O-])=O)C=N1	n.d.	n.d.	n.d.	n.d.	n.d.	n.d.	n.d.	n.d.	n.d.
26	ClC1=NC(N(CC(OCC)=O)C2=C(C)C=C(CO[Si](C(C)C)(C(C)C)C(C)C)C=C2C)=C([N+]([O-])=O)C=N1	n.d.	n.d.	n.d.	n.d.	n.d.	n.d.	n.d.	n.d.	n.d.
27	CC1=CC(CO[Si](C(C)C)(C(C)C)C(C)C)=CC(C)=C1N(C2)C3=C(NC2=O)C=NC(NC4=CC=C(C#N)C=C4)=N3	n.d.	n.d.	n.d.	n.d.	n.d.	n.d.	n.d.	n.d.	n.d.
28	CC1=CC(CO)=CC(C)=C1N(C2)C3=C(NC2=O)C=NC(NC4=CC=C(C#N)C=C4)=N3	78.9	41.6	n.d.	n.d.	n.d.	n.d.	n.d.	n.d.	n.d.
29	CC1=CC(CO[Si](C(C)C)(C(C)C)C(C)C)=CC(C)=C1NC2=C([N+]([O-])=O)C=NC(NC3=CC=C(C#N)C=C3)=N2	n.d.	n.d.	n.d.	n.d.	n.d.	n.d.	n.d.	n.d.	n.d.
30	NC1=C(NC2=C(C)C=C(CO[Si](C(C)C)(C(C)C)C(C)C)C=C2C)N=C(NC3=CC=C(C#N)C=C3)N=C1	n.d.	n.d.	n.d.	n.d.	n.d.	n.d.	n.d.	n.d.	n.d.
31	CC1=CC(CO[Si](C(C)C)(C(C)C)C(C)C)=CC(C)=C1N2C3=C(NC2=O)C=NC(NC4=CC=C(C#N)C=C4)=N3	n.d.	n.d.	n.d.	n.d.	n.d.	n.d.	n.d.	n.d.	n.d.
32	CC1=CC(CO)=CC(C)=C1N2C3=C(NC2=O)C=NC(NC4=CC=C(C#N)C=C4)=N3	174.2	39.7	n.d.	n.d.	n.d.	n.d.	n.d.	n.d.	n.d.
33	CC1=CC(C#N)=CC(C)=C1NCCC(OCC)=O	n.d.	n.d.	n.d.	n.d.	n.d.	n.d.	n.d.	n.d.	n.d.
34	CC1=CC(C=O)=CC(C)=C1NCCC(OCC)=O	n.d.	n.d.	n.d.	n.d.	n.d.	n.d.	n.d.	n.d.	n.d.
35	CC1=CC(CO)=CC(C)=C1NCCC(OCC)=O	n.d.	n.d.	n.d.	n.d.	n.d.	n.d.	n.d.	n.d.	n.d.
36	CC1=CC(CO[Si](C(C)C)(C(C)C)C(C)C)=CC(C)=C1NCCC(OCC)=O	n.d.	n.d.	n.d.	n.d.	n.d.	n.d.	n.d.	n.d.	n.d.
37	ClC1=NC(N(CCC(OCC)=O)C2=C(C)C=C(CO[Si](C(C)C)(C(C)C)C(C)C)C=C2C)=C([N+]([O-])=O)C=N1	n.d.	n.d.	n.d.	n.d.	n.d.	n.d.	n.d.	n.d.	n.d.
38	CC1=CC(CO[Si](C(C)C)(C(C)C)C(C)C)=CC(C)=C1N(C2=C(N3)C=NC(NC4=CC=C(C#N)C=C4)=N2)CCC3=O	n.d.	n.d.	n.d.	n.d.	n.d.	n.d.	n.d.	n.d.	n.d.
39	CC1=CC(CO)=CC(C)=C1N(C2=C(N3)C=NC(NC4=CC=C(C#N)C=C4)=N2)CCC3=O	197.6	15.9	n.d.	n.d.	n.d.	n.d.	n.d.	n.d.	n.d.
40	CC1=CC(C=O)=CC(C)=C1N2C3=C(NC2=O)C=NC(NC4=CC=C(C#N)C=C4)=N3	209.1	>50.0	n.d.	n.d.	n.d.	n.d.	n.d.	n.d.	n.d.
41	CC1=CC(C=O)=CC(C)=C1N(C2)C3=C(NC2=O)C=NC(NC4=CC=C(C#N)C=C4)=N3	76.7	14.2	n.d.	n.d.	n.d.	n.d.	n.d.	n.d.	n.d.
42	CC1=CC(C=O)=CC(C)=C1N2C3=C(NC(CC2)=O)C=NC(NC4=CC=C(C#N)C=C4)=N3	94.3	5.0	n.d.	n.d.	n.d.	n.d.	n.d.	n.d.	n.d.
ETV	CC1=CC(C#N)=CC(C)=C1OC2=C(C(N)=NC(NC3=CC=C(C#N)C=C3)=N2)Br	2.4	7.3	2.5	2.3 (0.9)	11.1 (4.8)	<1	<1	3.8	0.25
RPV	CC1=CC(/C=C/C#N)=CC(C)=C1NC2=CC=NC(NC3=CC=C(C#N)C=C3)=N2	1	6.5	1.2	1.5 (1.3)	3.8 (3.2)	<1	>100	4.6	0.86
